# Supplementary material for: Functional significance of phylogeographic structure in a toxic benthic marine microbial eukaryote over a latitudinal gradient along the East Australian Current
Source: Ecol Evol. 2020 May 21;10(13):6257–73. doi: 10.1002/ece3.6358 (PMC7381561; doi:10.1002/ece3.6358)
Supplement: Supplementary file 6 — Table S2 [file ECE3-10-6257-s006.xlsx]

## Sheet: Supplementary Table S2
Supplementary Table S2: List of all strains isolated, genotyped and used for physiological assessment from the sampling sites.
Sites	Strain	Sub-Clade	Haplotype	Genbank Submission ITS/5.8S	Genbank Submission D1-D3 LSU	Genbank Submission D8-D10 LSU	Used for physiological data analysis
Minnie Waters	MW1	2	MW1	SUB6245178	SUB6245098	SUB6245175	Yes
	MW2	2	MW2	SUB6245178	SUB6245098	SUB6245175	Yes
	MW3	2	MW3	SUB6245178	SUB6245098	SUB6245175	Yes
	MW4	1	Haplotype 1 (MW4)	SUB6245178	SUB6245098	SUB6245175	Yes
	MW5	1	MW5	SUB6245178	SUB6245098	SUB6245175	Yes
	MW6	1	Haplotype 1 (MW4)	SUB6245178	SUB6245098	SUB6245175	Yes
	MW7	2	MW7	SUB6245178	SUB6245098	SUB6245175	Yes
	MW8	2	MW8	SUB6245178	SUB6245098	SUB6245175	No
	MW9	2	MW10	SUB6245178	SUB6245098	SUB6245175	Yes
	MW10	2	MW10	SUB6245178	SUB6245098	SUB6245175	Yes
Bonny Hills	BH1	2	BH1	SUB6245178	SUB6245098	SUB6245175	Yes
	BH2	1	BH2	SUB6245178	SUB6245098	SUB6245175	Yes
	BH3	2	BH3	SUB6245178	SUB6245098	SUB6245175	Yes
	BH4	1	Haplotype 1 (BH10)	SUB6245178	SUB6245098	SUB6245175	Yes
	BH5	1	Haplotype 1 (BH10)	SUB6245178	SUB6245098	SUB6245175	Yes
	BH6	1	Haplotype 1 (BH10)	SUB6245178	SUB6245098	SUB6245175	Yes
	BH7	1	Haplotype 1 (BH10)	SUB6245178	SUB6245098	SUB6245175	Yes
	BH8	1	Haplotype 1 (BH10)	SUB6245178	SUB6245098	SUB6245175	Yes
	BH9	1	Haplotype 1 (BH10)	SUB6245178	SUB6245098	SUB6245175	Yes
	BH10	1	Haplotype 1 (BH10)	SUB6245178	SUB6245098	SUB6245175	Yes
Wallis Lake, Forster	FR1	1	Haplotype 1 (FR1)	SUB6245178	SUB6245098	SUB6245175	Yes
	FR2	1	FR2	SUB6245178	SUB6245098	SUB6245175	Yes
	FR3	1	FR2	SUB6245178	SUB6245098	SUB6245175	Yes
	FR4	1	FR4	SUB6245178	SUB6245098	SUB6245175	Yes
	FR5	1	Haplotype 1 (FR1)	SUB6245178	SUB6245098	SUB6245175	Yes
	FR6	1	Haplotype 1 (FR1)	SUB6245178	SUB6245098	SUB6245175	Yes
	FR7	1	FR7	SUB6245178	SUB6245098	SUB6245175	Yes
	FR8	1	FR7	SUB6245178	SUB6245098	SUB6245175	No
	FR9	1	Haplotype 1 (FR1)	SUB6245178	SUB6245098	SUB6245175	Yes
	FR10	1	Haplotype 1 (FR1)	SUB6245178	SUB6245098	SUB6245175	Yes
Lake Macquarie	LM1	1	Haplotype 1 (LM5)	SUB6245178	SUB6245098	SUB6245175	No
	LM2	1	LM2	SUB6245178	SUB6245098	SUB6245175	Yes
	LM3	1	LM3	SUB6245178	SUB6245098	SUB6245175	Yes
	LM4	1	Haplotype 1 (LM5)	SUB6245178	SUB6245098	SUB6245175	Yes
	LM5	1	Haplotype 1 (LM5)	SUB6245178	SUB6245098	SUB6245175	Yes
	LM6	1	Haplotype 1 (LM5)	SUB6245178	SUB6245098	SUB6245175	Yes
	LM7	1	Haplotype 1 (LM5)	SUB6245178	SUB6245098	SUB6245175	Yes
	LM8	1	Haplotype 1 (LM5)	SUB6245178	SUB6245098	SUB6245175	Yes
	LM9	1	Haplotype 1 (LM5)	SUB6245178	SUB6245098	SUB6245175	No
	LM10	1	Haplotype 1 (LM5)	SUB6245178	SUB6245098	SUB6245175	No
Patonga Creek	PC3	1	PC3	SUB6245178	SUB6245098	SUB6245175	Yes
	PC4	1	Haplotype 1 (PC7)	SUB6245178	SUB6245098	SUB6245175	Yes
	PC7	1	Haplotype 1 (PC7)	SUB6245178	SUB6245098	SUB6245175	No
	PC8	1	Haplotype 1 (PC7)	SUB6245178	SUB6245098	SUB6245175	No
	PC9	1	Haplotype 1 (PC7)	SUB6245178	SUB6245098	SUB6245175	Yes
	PC10	1	Haplotype 1 (PC7)	SUB6245178	SUB6245098	SUB6245175	No
	PC11	1	Haplotype 1 (PC7)	SUB6245178	SUB6245098	SUB6245175	Yes
	PC13	1	PC13	SUB6245178	SUB6245098	SUB6245175	Yes
Gordons Bay	GB2	1	Haplotype 1 (GB2)	SUB6245178	SUB6245098	SUB6245175	Yes
	GB3	1	Haplotype 1 (GB2)	SUB6245178	SUB6245098	SUB6245175	Yes
	GB5	1	GB5	SUB6245178	SUB6245098	SUB6245175	Yes
	GB8	1	GB5	SUB6245178	SUB6245098	SUB6245175	Yes
	GB14	1	GB14	SUB6245178	SUB6245098	SUB6245175	Yes
	GB15	1	Haplotype 1 (GB2)	SUB6245178	SUB6245098	SUB6245175	Yes
	GB16	1	GB16	SUB6245178	SUB6245098	SUB6245175	Yes
	GB23	1	Haplotype 1 (GB2)	SUB6245178	SUB6245098	SUB6245175	No
Kiama	KM1	1	Haplotype 1 (KM8)	SUB6245178	SUB6245098	SUB6245175	No
	KM2	1	Haplotype 1 (KM8)	SUB6245178	SUB6245098	SUB6245175	Yes
	KM3	1	KM3	SUB6245178	SUB6245098	SUB6245175	No
	KM4	1	Haplotype 1 (KM8)	SUB6245178	SUB6245098	SUB6245175	No
	KM5	1	Haplotype 1 (KM8)	SUB6245178	SUB6245098	SUB6245175	No
	KM6	1	Haplotype 1 (KM8)	SUB6245178	SUB6245098	SUB6245175	Yes
	KM7	1	Haplotype 1 (KM8)	SUB6245178	SUB6245098	SUB6245175	No
	KM8	1	Haplotype 1 (KM8)	SUB6245178	SUB6245098	SUB6245175	Yes
Merimbula Lake Inlet	MER14	1	MER19	SUB6245178	SUB6245098	SUB6245175	Yes
	MER19	1	MER19	SUB6245178	SUB6245098	SUB6245175	No
	MER20	1	MER19	SUB6245178	SUB6245098	SUB6245175	Yes
	MER24	1	Haplotype 1 (MER24)	SUB6245178	SUB6245098	SUB6245175	Yes
