# Supplementary material for: Functional significance of phylogeographic structure in a toxic benthic marine microbial eukaryote over a latitudinal gradient along the East Australian Current
Source: Ecol Evol. 2020 May 21;10(13):6257–73. doi: 10.1002/ece3.6358 (PMC7381561; doi:10.1002/ece3.6358)
Supplement: Supplementary file 7 — Table S3 [file ECE3-10-6257-s007.xlsx]

## Sheet: Supplementary Table S3A
Supplementary Table S3A: Molecular diversity indexes (uncorrected p-distances) in the ITS/5.8S, D1-D3, D8-D10 LSU rRNA gene regions and concatenated sequences within sampling locations. Standard error estimate(s) are shown in brackets and were obtained by a bootstrap procedure (1000 replicates).
	ITS/5.8S	D1-D3 LSU	D8-D10 LSU	Concatenated
MW	0.006 (0.003)	0.01 (0.002)	0.002 (0.001)	0.005 (0.001)
BH	0.003 (0.002)	0.009 (0.002)	0 (0.000)	0.003 (0.001)
FR	0.007 (0.003)	0.001 (0.000)	0.001 (0.001)	0.002 (0.001)
LM	0 (0.000)	0.001 (0.000)	0.001 (0.001)	0 (0.000)
PC	0.001 (0.001)	0.001 (0.000)	0.001 (0.001)	0.001 (0.001)
GB	0.003 (0.002)	0.002 (0.001)	0.001 (0.001)	0.001 (0.001)
KM	0 (0.000)	0.002 (0.001)	0.001 (0.001)	0 (0.000)
MER	0 (0.000)	0.083 (0.007)	0.002 (0.001)	0.001 (0.001)

## Sheet: Supplementary Table S3B
Supplementary Table S3B: Molecular diversity indexes (uncorrected p-distances) in the ITS/5.8S, D1-D3, D8-D10 LSU rRNA gene regions and concatenated sequences (in bold) between sampling locations. Standard error estimate(s) are shown in brackets and were obtained by a bootstrap procedure (1000 replicates).
Site	MW	BH	FR	LM	PC	GB	KM	MER
MW
BH	0.005 (0.003)
	0.011 (0.003)
	0.001 (0.000)
	0.005 (0.001)
FR	0.009 (0.003)	0.005 (0.002)
	0.011 (0.003)	0.005 (0.001)
	0.002 (0.001)	0.001 (0.003)
	0.006 (0.001)	0.002 (0.001)
LM	0.005 (0.003)	0.002 (0.001)	0.004 (0.002)
	0.011 (0.003)	0.005 (0.001)	0.001 (0.000)
	0.002 (0.001)	0 (0.000)	0.001 (0.001)
	0.005 (0.001)	0.002 (0.000)	0.001 (0.000)
PC	0.006 (0.003)	0.002 (0.001)	0.004 (0.002)	0.001 (0.000)
	0.011 (0.003)	0.005 (0.001)	0.001 (0.000)	0.001 (0.000)
	0.002 (0.001)	0 (0.000)	0.001 (0.001)	0.001 (0.000)
	0.005 (0.001)	0.002 (0.001)	0.001 (0.000)	0 (0.000)
GB	0.007 (0.003)	0.003 (0.002)	0.005 (0.002)	0.002 (0.001)	0.002 (0.001)
	0.011 (0.003)	0.006 (0.001)	0.001 (0.000)	0.001 (0.000)	0.001 (0.000)
	0.002 (0.001)	0(0.000)	0.001 (0.001)	0.001 (0.000)	0.001 (0.001)
	0.005 (0.001)	0.002 (0.001)	0.002 (0.001)	0.001 (0.000)	0.001 (0.000)
KM	0.005 (0.003)	0.002 (0.001)	0.004 (0.002)	0 (0.000)	0.001 (0.000)	0.002 (0.001)
	0.011 (0.003)	0.006 (0.001)	0.001 (0.001)	0.001 (0.001)	0.001 (0.001)	0.002 (0.001)
	0.001 (0.001)	0 (0.000)	0.001 (0.001)	0.001 (0.000)	0.001 (0.001)	0.001 (0.000)
	0.005 (0.001)	0.002 (0.000)	0.001 (0.000)	0 (0.000)	0.001 (0.000)	0.001 (0.000)
MER	0.005 (0.003)	0.002 (0.001)	0.004 (0.002)	0 (0.000)	0.001 (0.000)	0.002 (0.001)	0 (0.000)
	0.052 (0.004)	0.046 (0.004)	0.042 (0.003)	0.042 (0.003)	0.042 (0.003)	0.042 (0.004)	0.043 (0.004)
	0.004 (0.002)	0.003 (0.002)	0.003 (0.002)	0.003 (0.002)	0.002 (0.002)	0.003 (0.002)	0.003 (0.002)
	0.006 (0.002)	0.003 (0.001)	0.002 (0.001)	0.001 (0.001)	0.001 (0.001)	0.002 (0.001)	0.001 (0.001)
