# Supplementary material for: Functional significance of phylogeographic structure in a toxic benthic marine microbial eukaryote over a latitudinal gradient along the East Australian Current
Source: Ecol Evol. 2020 May 21;10(13):6257–73. doi: 10.1002/ece3.6358 (PMC7381561; doi:10.1002/ece3.6358)
Supplement: Supplementary file 8 — Table S4 [file ECE3-10-6257-s008.xlsx]

## Sheet: Supplementary Table S4A
Supplementary Table S4A: Mean growth rate (in div/day) (n=3), cell volume (in µM3) (n=20) and amount of PLTX-like compounds(in pg cell-1) for Ostreopsis cf. siamensis strains isolated along the New South Wales coastline. SE represents the standard error.
Origin	Strain	µ	SE	Cell Volume	SE	Amount of PLTX-like compounds
Minnie Water	MW1	0.13	0.02	14740.7	588.09	0
	MW2	0.15	0.04	12722.2	558.02	1.48
	MW3	0.18	0.02	11382.9	532.56	1.57
	MW4	0.17	0.03	12355	669.02	0
	MW5	0.16	0.04	12905	502.06	0.28
	MW6	0.19	0.02	24413.4	1042.62	0.58
	MW7	0.19	0.03	12169.3	621.14	0.41
	MW9	0.27	0.04	10894	569.46	0.58
	MW10	0.19	0.03	12383.4	588	0
Bonny Hills	BH1	0.22	0.02	17760.1	1166.21	0.71
	BH2	0.22	0.04	20030.4	951.36	0.9
	BH3	0.17	0.01	10267.6	601.53	0.4
	BH4	0.15	0.03	16036.3	947.76	0.57
	BH5	0.2	0.01	14737.5	755.19	1.01
	BH6	0.21	0.01	17243.7	898.88	0.55
	BH7	0.21	0.01	12139.2	551.45	0.47
	BH8	0.2	0.02	15272.5	1213.19	0.74
	BH9	0.17	0.02	11635	702	0.1
	BH10	0.22	0.04	19122.8	1118.7	0.37
Wallis Lake, Forster	FR1	0.24	0	14468.4	466.21	0.6
	FR2	0.2	0.01	13794.2	1053.38	0.43
	FR3	0.18	0.02	16245.7	778.52	0.02
	FR4	0.22	0.02	10204.1	663.17	0.35
	FR5	0.13	0.02	17698.5	1059.87	0.43
	FR6	0.13	0.02	18159.4	833.63	0.32
	FR7	0.19	0.05	13168.3	472.45	0
	FR9	0.16	0.03	12788.1	586.22	0.5
	FR10	0.2	0.04	27584.3	693.94	0.8
Lake Macquarie	LM2	0.19	0.02	15355.2	604.34	0.32
	LM3	0.18	0.01	12410.5	688.83	0.76
	LM4	0.2	0.02	12283	428.46	0.3
	LM5	0.24	0.02	21898.5	1246.08	0.04
	LM6	0.19	0.03	18272.8	990.73	1.35
	LM7	0.18	0.02	16391.5	829.17	0.47
	LM8	0.17	0.03	10394.6	902.07	0.5
Patonga Creek	PC3	0.2	0.03	16606.6	676.76	0.52
	PC4	0.19	0.03	9799.19	456.66	0.52
	PC9	0.16	0.01	10189.5	455.71	0.4
	PC11	0.13	0	9177.61	472.42	0.27
	PC13	0.17	0.04	9965.04	500.62	0.28
Gordons Bay	GB2	0.13	0.01	11682	510.14	0
	GB3	0.23	0.03	12190.5	523.04	1.56
	GB5	0.13	0.03	17099.9	898.99	0.25
	GB8	0.19	0.01	12300.8	697.93	0.46
	GB14	0.14	0.02	9458.88	562.24	0.3
	GB15	0.15	0.02	11973	560.99	0.27
	GB16	0.12	0.03	9924.78	532.63	0
Kiama	KM2	0.17	0.02	14260.7	573.81	0
	KM6	0.2	0.03	14949.9	1196.35	0
	KM8	0.18	0.02	13957.4	616.18	0.02
Merimbula Lake Inlet	MER14	0.14	0.01	13438.6	1021.95	0.03
	MER20	0.13	0.01	11268.5	575.52	0
	MER24	0.15	0.01	11418.1	559.63	0.2

## Sheet: Supplementary Table S4B
Supplementary Table S4B: Rapid light curve derived parameters for Ostreopsis cf. siamensis isolates representing maximum photosynthetic rate (ETRmax) (in µmol e- cell-1 h-1), the light utilisation efficiency (α) (µmol e- cell-1 h-1), the light saturation parameter (Ek), photochemical (1-C) and non-photochemical quenching (1-Q). SE represents the standard error of n=3.
Origin	Strain	ETR max	SE	α	SE	Ek	SE	(1-C)	SE	(1-Q)	SE
Minnie Water	MW1	5.02993	0.320574	0.0289392	0.000946915	173.81	13.97	0.43	0.03	0.97	0.01
	MW2	3.89071	0.60609	0.0259522	0.0041791	149.92	0.65	0.38	0.02	0.83	0.01
	MW3	11.1854	0.764737	0.0557916	0.00321637	200.49	9.13	0.52	0.02	1	0.02
	MW4	5.42544	0.433504	0.0285843	0.00197705	189.8	11.67	0.46	0.01	1	0.02
	MW5	0.841885	0.0371132	0.00694705	0.000490566	121.71	3.72	0.49	0.01	0.86	0.01
	MW6	4.61383	0.383507	0.0270833	0.0016185	170.36	6.43	0.48	0.03	0.93	0.04
	MW7	0.914722	0.164371	0.00727601	0.00102922	124.7	6.13	0.5	0.04	0.85	0.02
	MW9	2.05417	0.183748	0.0145098	0.000915772	141.57	14.57	0.46	0.02	0.91	0.04
	MW10	10.5203	0.523906	0.0435726	0.00128755	241.44	4.86	0.56	0.02	0.97	0.03
Bonny Hills	BH1	3.85934	1.05731	0.0185315	0.0026827	208.26	34.36	0.47	0.05	0.94	0.05
	BH2	1.37219	0.351857	0.00970739	0.00219101	138.54	6.24	0.5	0.06	0.75	0.04
	BH3	1.55859	0.1699	0.0113277	0.000669643	137.59	7.9	0.44	0.03	0.82	0.02
	BH4	1.91148	0.0745358	0.0133666	0.000167428	143	4.59	0.49	0.01	0.76	0.03
	BH5	10.0836	1.43316	0.0447538	0.00510733	225.31	7.29	0.54	0	0.95	0.03
	BH6	2.2387	0.143293	0.016165	0.0011324	138.78	5.57	0.52	0.03	0.83	0.03
	BH7	3.16265	0.549116	0.0216144	0.00378357	146.32	3.31	0.47	0.01	0.86	0.02
	BH8	2.78971	0.525006	0.0177603	0.00282828	157.08	5.81	0.61	0.1	0.71	0.09
	BH9	5.77223	1.49686	0.0274091	0.00591716	210.6	9.9	0.56	0.06	0.87	0.09
	BH10	6.23311	0.598708	0.0352272	0.00179167	176.94	7.88	0.47	0.01	1	0.01
Wallis Lake, Forster	FR1	4.03116	0.620961	0.0179979	0.00144197	223.98	15.67	0.51	0.02	1	0.03
	FR2	4.43073	0.372186	0.0243932	0.00169072	181.64	3.62	0.5	0.03	0.94	0.06
	FR3	7.39596	0.30554	0.0389909	0.00120936	189.68	3.47	0.49	0.01	1	0.02
	FR4	1.17561	0.197881	0.010739	0.00196721	109.99	1.8	0.44	0.02	0.93	0.01
	FR5	6.47855	1.21704	0.0380832	0.0059501	170.12	8.54	0.46	0.04	0.78	0.2
	FR6	0.69682	0.0217554	0.00638538	0.000500397	110.15	7.26	0.47	0.01	0.82	0.03
	FR7	0.68462	0.0251559	0.00715935	0.000120408	95.68	3.94	0.39	0.01	0.81	0.01
	FR9	3.60948	1.26447	0.0220787	0.00704535	163.48	5.89	0.49	0.06	0.84	0.08
	FR10	0.95227	0.10034	0.00871941	0.00121962	110.22	4.12	0.41	0.02	1	0.01
Lake Macquarie	LM2	0.842986	0.0743978	0.00738765	0.000854015	114.77	2.89	0.44	0.01	0.97	0.01
	LM3	4.77461	0.0426732	0.0260892	0.00166829	183.01	13.69	0.48	0.02	1	0.02
	LM4	1.03654	0.0976535	0.00553466	0.000613811	188.03	4.03	0.55	0.02	1	0.01
	LM5	0.897389	0.173286	0.00731675	0.00148571	123.62	6	0.44	0.03	0.96	0.02
	LM6	3.68987	0.92059	0.0186708	0.00395577	197.63	7.53	0.46	0.03	1	0.07
	LM7	4.83334	1.25171	0.032881	0.000533049	147	36.72	0.16	0.16	1	0.01
	LM8	1.95268	0.133677	0.0117707	0.000700389	165.89	1.62	0.44	0.02	0.99	0.03
Patonga Creek	PC3	1.19561	0.203107	0.00992372	0.00163699	120.29	3.49	0.45	0.01	0.96	0.01
	PC4	4.22221	0.498127	0.0329961	0.00344411	127.96	31.31	0.31	0.04	0.95	0.04
	PC9	4.66278	0.462172	0.0258235	0.00243431	180.56	2.62	0.51	0.03	0.86	0.04
	PC11	2.40428	0.20686	0.0143996	0.000870307	166.97	4.66	0.48	0.03	0.86	0.05
	PC13	1.01357	0.03295	0.00791345	0.0002	128.05	1.64	0.44	0.01	0.98	0.02
Gordons Bay	GB2	5.05506	0.263897	0.028275	0.00111464	178.78	2.39	0.45	0.03	0.92	0.08
	GB3	0.48852	0.0197282	0.00425547	0.00015534	115.13	6.22	0.41	0	0.95	0.03
	GB5	1.54177	0.0899383	0.0105271	0.000400822	146.38	5.87	0.4	0.02	0.71	0.05
	GB8	6.32667	0.0558295	0.0343793	0.00185357	184.03	8.56	0.44	0.01	1	0.03
	GB14	4.07637	0.405657	0.0206201	0.00249039	197.69	8.9	0.45	0.03	0.96	0.03
	GB15	0.713755	0.0393506	0.00812174	0.000640074	88.48	5.09	0.34	0.01	0.85	0.01
	GB16	0.62941	0.0617956	0.00401108	0.000329805	156.44	3.23	0.49	0.04	0.86	0
Kiama	KM2	1.15872	0.11792	0.0103141	0.000626566	112.12	7.94	0.44	0.02	0.91	0.01
	KM6	0.968678	0.162821	0.00995209	0.00203212	99.37	5.01	0.38	0.01	0.96	0.03
	KM8	0.757281	0.141086	0.0072654	0.000674157	102.68	10.35	0.34	0.04	0.85	0.01
Merimbula Lake inlet	MER14	4.33906	0.461891	0.0186982	0.00156522	232.06	5.64	0.51	0.02	1	0.03
	MER20	3.33366	0.186752	0.0169651	0.00149616	196.5	9.64	0.6	0.07	0.76	0.11
	MER24	4.51375	0.577936	0.0196445	0.00270598	229.77	11.88	0.57	0.01	0.94	0.06

## Sheet: Supplementary Table S4C
Supplementary Table S4C: Steady-state growth and light-harvesting characteristics across Ostreopsis cf. siamensis isolates of photosystem II (PSII) maximum photochemical efficiency (Fv/Fm, dimensionless), PSII absorption cross-section (σPSII, nm2), PSII reaction center content ([RCII], mol RCII m-3 x10 -18 cell-1), Chlorophyll –a content (in pg cell-1) and PSU size (moles of chl/ moles of RCII). …
Origin	Strain	FvFm	SE	σPSII	SE	[RCII]	SE	Chl-a	SE	PSU size	SE
Minnie Water	MW1	0.44	0.01	3.33	0.01	338.77	33.31	65.2	1.7	1305.2	33.3
	MW2	0.42	0.01	3.38	0.03	230.54	23.35	43.9	0.9	1085.5	23.3
	MW3	0.45	0	3.53	0.04	421.66	13.5	80.6	1	1051.1	13.5
	MW4	0.46	0	3.49	0.03	290.36	24.66	59.7	1.4	1089.5	24.7
	MW5	0.5	0.01	3.97	0.17	289.65	53.99	105.1	3.2	1770	54
	MW6	0.48	0.01	3.49	0.07	360.11	15.21	77.6	1.2	977.3	15.2
	MW7	0.52	0.01	3.51	0.04	45.31	32.07	29.3	1.9	482.6	32.1
	MW9	0.46	0.01	3.6	0.07	147.81	12.06	48.6	0.7	791.1	12.1
	MW 10	0.46	0	3.51	0.08	265.65	14.08	68.2	0.8	1278.4	14.1
Bonny Hills	BH1	0.55	0.01	3.43	0.08	179.38	42.37	96.5	3.2	1268.1	42.4
	BH2	0.48	0	3.62	0.08	68.03	30.27	45.8	2.8	502.9	30.3
	BH3	0.45	0.01	3.5	0.05	100.89	3.49	65	0.2	1447.9	3.5
	BH4	0.47	0.01	3.59	0.02	123.01	33.65	59.4	2	1024.4	33.6
	BH5	0.53	0	3.65	0.04	299.58	19.68	62.4	1.2	1066.1	19.7
	BH6	0.51	0.01	3.56	0.05	90.04	21.55	65.3	2.6	540.9	21.6
	BH7	0.48	0.01	3.32	0.06	133.4	25.64	74.2	1.2	1580.4	25.6
	BH8	0.49	0.01	3.52	0.14	161.74	13.61	55.6	0.6	1173.4	13.6
	BH9	0.51	0.01	3.71	0.11	157.91	100.8	82.8	4.7	1779.6	100.8
	BH10	0.48	0.01	3.23	0	426.25	28.33	65.9	2.7	693.2	28.3
Wallis Lake, Forster	FR1	0.42	0.01	3.54	0.09	184.96	12.06	55.6	0.7	945.3	12.1
	FR2	0.48	0.01	3.51	0.08	203.98	6.8	65.3	0.5	846.9	6.8
	FR3	0.43	0.01	3.49	0.03	318.95	20.51	69.7	1.4	1054.6	20.5
	FR4	0.56	0.01	3.78	0.02	67.77	28.64	47.9	2.6	526.9	28.6
	FR5	0.55	0.01	3.59	0.11	323.59	176.3	100.9	11.1	1598.4	176.3
	FR6	0.57	0.01	3.63	0.03	45.74	61.92	53.8	3.8	877.8	61.9
	FR7	0.5	0	3.91	0.03	46.01	13.65	44.1	0.8	715.3	13.6
	FR9	0.52	0.01	3.53	0.15	215.31	288.2	65.5	18.1	1042.3	288.2
	FR10	0.54	0	3.6	0.01	57.67	17.4	69	1.3	892.1	17.4
Lake Macquarie	LM2	0.52	0	3.69	0.02	45.44	36.21	45.3	2.2	743.4	36.2
	LM3	0.47	0.01	3.08	0.05	315.11	96.13	100.9	8.3	1162.1	96.1
	LM4	0.58	0	3.48	0.01	39.19	36.75	74.7	1.9	1422.5	36.8
	LM5	0.53	0.01	3.45	0.04	51.54	99.17	55.2	6.8	799.7	99.2
	LM6	0.47	0.01	3.1	0.04	235.3	61.15	48.9	2.4	1266	61.2
	LM7	0.55	0.01	3.08	0.08	159.51	47.24	89.4	2.8	1497.2	47.2
	LM8	0.48	0.01	3.15	0.04	195.21	11.35	34.5	0.5	762.9	11.3
Patonga Creek	PC3	0.52	0	3.62	0.01	59.53	81.97	50	6.5	627	82
	PC4	0.53	0.02	3.36	0.09	221.7	58.03	61.5	2.1	1731.4	58
	PC9	0.52	0.01	3.46	0.06	104.29	66.1	35.8	3.6	661.9	66.1
	PC11	0.51	0.01	3.33	0.08	118.45	13.83	49.2	0.6	1118.1	13.8
	PC13	0.58	0.01	3.49	0.01	59.49	46.41	59.7	3.7	749.3	46.4
Gordons Bay	GB2	0.45	0.01	3.57	0.07	89.44	17.95	31	0.9	625.7	18
	GB3	0.59	0.01	3.72	0.04	30.57	24.49	35	1	854	24.5
	GB5	0.45	0.01	3.53	0.06	162.03	43.58	59.3	2.2	1194.4	43.6
	GB8	0.47	0.01	3.39	0.03	279.61	40.16	57.8	1.3	1851.9	40.2
	GB14	0.53	0.01	3.15	0.07	125.08	13.99	59.8	0.9	926	14
	GB15	0.49	0.01	3.85	0.06	57.51	48.44	50.9	3.7	661	48.4
	GB16	0.51	0	3.88	0.01	28.26	20.23	31.1	0.8	822.1	20.2
Kiama	KM2	0.52	0	3.51	0	66.03	36.52	50.6	3	618.5	36.5
	KM6	0.57	0.01	3.28	0.03	59.57	101.7	52.7	8.1	659.7	101.7
	KM8	0.53	0	3.57	0.04	73.74	32.04	59.9	1.1	1752.4	32
Merimbula Lake inlet	MER 14	0.44	0.01	3.1	0.05	161.83	14.23	59.6	0.7	1223.7	14.2
	MER 20	0.47	0.01	3.53	0.08	91.95	76.78	46.4	2.6	1358.3	76.8
	MER 24	0.43	0.01	3.33	0.08	145.16	8	42.3	0.4	831.6	8
