# Supplementary material for: Functional significance of phylogeographic structure in a toxic benthic marine microbial eukaryote over a latitudinal gradient along the East Australian Current
Source: Ecol Evol. 2020 May 21;10(13):6257–73. doi: 10.1002/ece3.6358 (PMC7381561; doi:10.1002/ece3.6358)
Supplement: Supplementary file 9 — Table S5 [file ECE3-10-6257-s009.xlsx]

## Sheet: Supplementary Table S5A
Supplementary Table S5A: Analysis of variance (one-way ANOVA) on growth rates, Fv/Fm, σPSII, ETRmax, α, Ek and cellular biovolume for all strains isolated in this study
ANOVA
		Sum of Squares	df	Mean Square	F	Sig.
Growth rates	Between Groups	0.0419692	7	0.0059956	2.94516	0.00640214
	Within Groups	0.307398	151	0.00203575
	Total	0.349367	158
Fv/Fm	Between Groups	0.0894529	7	0.012779	8.48517	9.65289e-09
	Within Groups	0.227412	151	0.00150604
	Total	0.316865	158
σPSII	Between Groups	1.82211	7	0.260301	6.49645	1.0589e-06
	Within Groups	6.0503	151	0.0400682
	Total	7.8724	158
ETRmax	Between Groups	1.66597e+07	7	2.37995e+06	7.58715	7.85349e-08
	Within Groups	4.7366e+07	151	313682
	Total	6.40257e+07	158
α	Between Groups	226.032	7	32.2903	3.99611	0.000487391
	Within Groups	1220.15	151	8.08044
	Total	1446.18	158
Ek	Between Groups	71157.1	7	10165.3	7.31245	1.50382e-07
	Within Groups	209910	151	1390.14
	Total	281067	158
Cell vol.	Between Groups	2.92081e+09	7	4.17259e+08	18.5193	2.26909e-23
	Within Groups	2.37026e+10	1052	2.2531e+07
	Total	2.66234e+10	1059

## Sheet: Supplementary Table S5B
Supplementary Table S5b: Analysis of variance (one-way ANOVA) on growth rates, Fv/Fm, σPSII, ETRmax, α, Ek and cellular biovolume for strains isolated from Minnie Water
ANOVA
			Sum of Squares	df	Mean Square	F	Sig.
Growth rates		Between Groups	0.054	8	0.007	4.093	0.006
		Within Groups	0.03	18	0.002
		Total	0.084	26
Fv/Fm		Between Groups	0.024	8	0.003	23.064	0
		Within Groups	0.002	18	0
		Total	0.026	26
σPSII		Between Groups	0.813	8	0.102	9.82	0
		Within Groups	0.186	18	0.01
		Total	0.999	26
ETRmax		Between Groups	7.83229e+06	8	979036	20.168	0
		Within Groups	873777	18	48543.2
		Total	8.70606e+06	26
α		Between Groups	86.266	8	10.783	7.347	0
		Within Groups	26.42	18	1.468
		Total	112.685	26
Ek		Between Groups	35783.5	8	4472.94	18.037	0
		Within Groups	4463.69	18	247.983
		Total	40247.2	26
Cell vol.		Between Groups	2.73053e+09	8	3.41316e+08	40.597	0
		Within Groups	1.43768e+09	171	8.40748e+06
		Total	4.16821e+09	179

## Sheet: Supplementary Table S5C
Supplementary Table S5C: Analysis of variance (one-way ANOVA) on growth rates, Fv/Fm, σPSII, ETRmax, α, Ek and cellular biovolume for strains isolated from Bonny Hills
ANOVA
		Sum of Squares	df	Mean Square	F	Sig.
Growth rates	Between Groups	0.014	9	0.002	1.087	0.414
	Within Groups	0.029	20	0.001
	Total	0.043	29
Fv/Fm	Between Groups	0.023	9	0.003	18.194	0
	Within Groups	0.003	20	0
	Total	0.026	29
σPSII	Between Groups	0.615	9	0.068	4	0.005
	Within Groups	0.342	20	0.017
	Total	0.956	29
ETRmax	Between Groups	4.60114e+06	9	511238	2.567	0.038
	Within Groups	3.9831e+06	20	199155
	Total	8.58424e+06	29
α	Between Groups	165.997	9	18.444	3.617	0.008
	Within Groups	101.984	20	5.099
	Total	267.98	29
Ek	Between Groups	29873.8	9	3319.31	6.951	0
	Within Groups	9550.36	20	477.518
	Total	39424.2	29
Cell vol.	Between Groups	1.92545e+09	9	2.13939e+08	12.699	0
	Within Groups	3.20098e+09	190	1.68473e+07
	Total	5.12642e+09	199

## Sheet: Supplementary Table S5D
Supplementary Table S5D: Analysis of variance (one-way ANOVA) on growth rates, Fv/Fm, σPSII, ETRmax, α, Ek and cellular biovolume for strains isolated from Wallis Lake, Forster
ANOVA
			Sum of Squares	df	Mean Square	F	Sig.
Growth rates		Between Groups	0.033	8	0.004	1.94	0.116
		Within Groups	0.038	18	0.002
		Total	0.07	26
Fv/Fm		Between Groups	0.072	8	0.009	83.25	0
		Within Groups	0.002	18	0
		Total	0.073	26
σPSII		Between Groups	0.465	8	0.058	3.344	0.016
		Within Groups	0.313	18	0.017
		Total	0.779	26
ETRmax		Between Groups	1.08267e+07	8	1.35333e+06	10.825	0
		Within Groups	2.25033e+06	18	125019
		Total	1.3077e+07	26
α		Between Groups	213.563	8	26.695	3.831	0.009
		Within Groups	125.443	18	6.969
		Total	339.007	26
Ek		Between Groups	46335.8	8	5791.98	17.695	0
		Within Groups	5891.81	18	327.323
		Total	52227.6	26
Cell vol.	Between Groups		4.01883e+09	8	5.02354e+08	43.146	0
	Within Groups		1.99099e+09	171	1.16432e+07
	Total		6.00982e+09	179

## Sheet: Supplementary Table S5E
Supplementary Table S5E: Analysis of variance (one-way ANOVA) on growth rates, Fv/Fm, σPSII, ETRmax, α, Ek and cellular biovolume for strains isolated from Lake Macquarie.
ANOVA
		Sum of Squares	df	Mean Square	F	Sig.
Growth rates	Between Groups	0.008	6	0.001	0.888	0.529
	Within Groups	0.02	14	0.001
	Total	0.028	20
Fv/Fm	Between Groups	0.033	6	0.006	21.291	0
	Within Groups	0.004	14	0
	Total	0.037	20
σPSII	Between Groups	1.11	6	0.185	29.502	0
	Within Groups	0.088	14	0.006
	Total	1.198	20
ETRmax	Between Groups	3.18434e+06	6	530724	5.568	0.004
	Within Groups	1.33433e+06	14	95309.3
	Total	4.51867e+06	20
α	Between Groups	65.424	6	10.904	5.252	0.005
	Within Groups	29.068	14	2.076
	Total	94.491	20
Ek	Between Groups	18622.4	6	3103.74	4.375	0.011
	Within Groups	9932.48	14	709.463
	Total	28554.9	20
Cell vol.	Between Groups	1.90171e+09	6	3.16952e+08	21.929	0
	Within Groups	1.92231e+09	133	1.44535e+07
	Total	3.82402e+09	139

## Sheet: Supplementary Table S5F
Supplementary Table S5F: Analysis of variance (one-way ANOVA) on growth rates, Fv/Fm, σPSII, ETRmax, α, Ek and cellular biovolume for strains isolated from Patonga Creek
ANOVA
		Sum of Squares	df	Mean Square	F	Sig.
Growth rates	Between Groups	0.01	4	0.002	1.282	0.34
	Within Groups	0.019	10	0.002
	Total	0.028	14
Fv/Fm	Between Groups	0.009	4	0.002	8.946	0.002
	Within Groups	0.002	10	0
	Total	0.011	14
σPSII	Between Groups	0.151	4	0.038	3.283	0.058
	Within Groups	0.115	10	0.012
	Total	0.266	14
ETRmax	Between Groups	2.0375e+06	4	509375	17.025	0
	Within Groups	299192	10	29919.2
	Total	2.33669e+06	14
α	Between Groups	44.255	4	11.064	9.773	0.002
	Within Groups	11.32	10	1.132
	Total	55.576	14
Ek	Between Groups	8164.96	4	2041.24	3.323	0.056
	Within Groups	6143.24	10	614.324
	Total	14308.2	14
Cell vol.	Between Groups	7.56331e+08	4	1.89083e+08	35.067	0
	Within Groups	5.12239e+08	95	5.39199e+06
	Total	1.26857e+09	99

## Sheet: Supplementary Table S5G
Supplementary Table S5G: Analysis of variance (one-way ANOVA) on growth rates, Fv/Fm, σPSII, ETRmax, α, Ek and cellular biovolume for strains isolated from Gordons Bay
ANOVA
		Sum of Squares	df	Mean Square	F	Sig.
Growth rates	Between Groups	0.026	6	0.004	3.213	0.034
	Within Groups	0.019	14	0.001
	Total	0.045	20
Fv/Fm	Between Groups	0.043	6	0.007	37.217	0
	Within Groups	0.003	14	0
	Total	0.045	20
σPSII	Between Groups	1.209	6	0.201	23.606	0
	Within Groups	0.119	14	0.009
	Total	1.328	20
ETRmax	Between Groups	7.15473e+06	6	1.19246e+06	82.39	0
	Within Groups	202626	14	14473.3
	Total	7.35736e+06	20
α	Between Groups	263.55	6	43.925	50.89	0
	Within Groups	12.084	14	0.863
	Total	275.634	20
Ek	Between Groups	28288	6	4714.67	41.058	0
	Within Groups	1607.6	14	114.828
	Total	29895.6	20
Cell vol.	Between Groups	7.38896e+08	6	1.23149e+08	15.71	0
	Within Groups	1.04256e+09	133	7.8388e+06
	Total	1.78146e+09	139

## Sheet: Supplementary Table S5H
Supplementary Table S5H: Analysis of variance (one-way ANOVA) on growth rates, Fv/Fm, σPSII, ETRmax, α, Ek and cellular biovolume for strains isolated from Kiama
ANOVA
		Sum of Squares	df	Mean Square	F	Sig.
Growth rates	Between Groups	0.002	2	0.001	0.706	0.531
	Within Groups	0.008	6	0.001
	Total	0.01	8
Fv/Fm	Between Groups	0.005	2	0.003	8.233	0.019
	Within Groups	0.002	6	0
	Total	0.007	8
σPSII	Between Groups	0.141	2	0.07	25.41	0.001
	Within Groups	0.017	6	0.003
	Total	0.157	8
ETRmax	Between Groups	487754	2	243877	11.856	0.008
	Within Groups	123424	6	20570.7
	Total	611178	8
α	Between Groups	31.79	2	15.895	12.037	0.008
	Within Groups	7.923	6	1.321
	Total	39.713	8
Ek	Between Groups	262.673	2	131.337	0.672	0.545
	Within Groups	1172.25	6	195.376
	Total	1434.93	8
Cell vol.	Between Groups	1.03473e+07	2	5.17365e+06	0.363	0.697
	Within Groups	8.13262e+08	57	1.42678e+07
	Total	8.23609e+08	59

## Sheet: Supplementary Table S5I
Supplementary Table S5I: Analysis of variance (one-way ANOVA) on growth rates, Fv/Fm, σPSII, ETRmax, α, Ek and cellular biovolume for strains isolated from Merimbula Lake inlet.
ANOVA
		Sum of Squares	df	Mean Square	F	Sig.
Growth rates	Between Groups	0	2	0	0.343	0.723
	Within Groups	0.002	6	0
	Total	0.003	8
Fv/Fm	Between Groups	0.002	2	0.001	3.622	0.093
	Within Groups	0.002	6	0
	Total	0.003	8
σPSII	Between Groups	0.287	2	0.143	8.859	0.016
	Within Groups	0.097	6	0.016
	Total	0.384	8
ETRmax	Between Groups	1.18096e+06	2	590481	3.565	0.095
	Within Groups	993789	6	165632
	Total	2.17475e+06	8
α	Between Groups	13.632	2	6.816	1.912	0.228
	Within Groups	21.384	6	3.564
	Total	35.016	8
Ek	Between Groups	2218.35	2	1109.17	4.173	0.073
	Within Groups	1594.96	6	265.827
	Total	3813.31	8
Cell vol.	Between Groups	5.87621e+07	2	2.9381e+07	2.61	0.082
	Within Groups	6.41728e+08	57	1.12584e+07
	Total	7.0049e+08	59

## Sheet: Supplementary Table S5J
Supplementary Table S5J: Coefficient of variance analysis of growth rate and cell volume for strains isolated from different sampling sites in this study
	Growth Rate			Cell volume
Location	Mean	Std. Deviation	Coefficient of variance	Mean	Std. Deviation	Coefficient of variance
Minnie Water (MW)	0.18	0.0556085	30.8936	13774	4825.57	35.0339
Bonny Hills (BH)	0.197333	0.0383211	19.4195	15424.5	5075.52	32.9056
Wallis Lake, Forster (FR)	0.181111	0.0519862	28.704	16012.4	5794.34	36.1867
Lake Macquarie (LM)	0.192381	0.0374038	19.4426	15286.6	5245.09	34.3117
Patonga Creek (PC)	0.168	0.0450714	26.8282	11147.6	3579.64	32.1113
Gordons Bay (GB)	0.154762	0.0476045	30.7598	12090	3579.98	29.6111
Kiama (KM)	0.183333	0.035	19.0909	14389.3	3736.24	25.9653
Merimbula Lake Inlet (MER)	0.14	0.0180278	12.877	12041.7	3445.68	28.6146

[truncated: 1 more sheets: Supplementary Table S5K]
