# Supplementary material for: Functional significance of phylogeographic structure in a toxic benthic marine microbial eukaryote over a latitudinal gradient along the East Australian Current
Source: Ecol Evol. 2020 May 21;10(13):6257–73. doi: 10.1002/ece3.6358 (PMC7381561; doi:10.1002/ece3.6358)
Supplement: Supplementary file 10 — Table S6 [file ECE3-10-6257-s010.xlsx]

## Sheet: Supplementary Table S6A
Supplementary Table S6A: Percentage variations in Ostreopsis cf. siamensis strains being explained by the factors making up the principal component axes.
PC	Eigenvalues	% Variation	Cum.% Variation
1	94.2	75.7	75.7
2	15.6	12.5	88.2
3	10	8	96.2
4	3.64	2.9	99.2
5	0.666	0.5	99.7

## Sheet: Supplementary Table S6B
Supplementary Table S6B Eigenvectors: Coefficient in the linear combination of variables making up the Principal component axes
Variable	PC1	PC2	PC3	PC4	PC5
1-C	-0.075	-0.094	0.075	-0.042	0.903
1-Q	-0.083	-0.14	-0.04	0.833	-0.191
FvFm	-0.11	-0.091	0.007	0.078	-0.037
σ	-0.488	-0.464	0.19	-0.454	-0.321
RCII	0.844	-0.307	-0.06	-0.192	-0.127
Growth Rate	-0.05	-0.021	-0.004	0.07	-0.001
Cell volume	-0.124	0.438	-0.769	-0.21	-0.084
Toxin	0.084	0.679	0.601	-0.083	-0.143
